# Supplementary material for: 15-Lipoxygenase promotes resolution of inflammation in lymphedema by controlling Treg cell function through IFN-β
Source: Nat Commun. 2024 Jan 4;15:221. doi: 10.1038/s41467-023-43554-y (PMC10766617; doi:10.1038/s41467-023-43554-y)
Supplement: Supplementary file 4 — Supplementary Data 1 [file 41467_2023_43554_MOESM4_ESM.xlsx]

## Sheet: Sup Data1
								Supplementary Data 1
Id		11CTRL	5CTRL	6CTRL	8CTRL	11LD	5LD	6LD	8LD	norm.11CTRL	norm.5CTRL	norm.6CTRL	norm.8CTRL	norm.11LD	norm.5LD	norm.6LD	norm.8LD	baseMean	CTRL	LD	FoldChange	log2FoldChange	pvalue	padj
ENSG00000087237	CETP	152	37	53	190	517	238	208	620	104	45	53	178	477	245	223	721	255.67	95	416	3.38	1.757	7.12298180714941e-31	1.18163e-26
ENSG00000178031	ADAMTSL1	348	415	393	378	944	2330	634	672	237	505	394	355	871	2396	679	781	777.36	373	1182	2.197	1.135	3.5555141009031e-11	1.96608e-07
ENSG00000166923	GREM1	142	47	65	98	401	689	174	163	97	57	65	92	370	709	186	189	220.7	78	364	2.177	1.123	9.66165799247963e-09	1.2329e-05
ENSG00000160179	ABCG1	752	400	533	846	1219	1468	1051	1394	513	487	535	794	1125	1510	1125	1620	963.59	582	1345	2.086	1.061	4.95316737810251e-16	4.1084e-12
ENSG00000159167	STC1	197	118	198	160	420	1064	350	286	134	144	199	150	388	1094	375	332	351.97	157	547	2.071	1.05	2.50878789389821e-08	2.31213e-05
ENSG00000115590	IL1R2	160	487	286	79	303	2163	362	282	109	593	287	74	280	2224	387	328	535.33	266	805	2.033	1.024	1.15950744182505e-08	1.37393e-05
ENSG00000176597	B3GNT5	934	743	1480	411	2000	2935	1804	1090	637	905	1484	386	1846	3018	1931	1267	1434.25	853	2016	2.014	1.01	1.46641725413094e-09	2.0272e-06
ENSG00000253586	AC067817.1	37	88	73	49	64	293	139	144	25	107	73	46	59	301	149	167	116.02	63	169	1.988	0.991	3.40118701313773e-08	2.82111e-05
ENSG00000140873	ADAMTS18	616	339	929	1034	673	1236	2141	1710	420	413	932	971	621	1271	2292	1988	1113.36	684	1543	1.917	0.939	2.7407126424481e-10	5.68321e-07
ENSG00000265527	MIR5690	11	71	12	15	23	178	81	116	8	86	12	14	21	183	87	135	68.24	30	106	1.916	0.938	1.99582979203796e-06	0.000802537
ENSG00000206384	COL6A6	315	62	49	278	612	177	168	352	215	76	49	261	565	182	180	409	242.03	150	334	1.898	0.924	7.323875329171e-08	5.52253e-05
ENSG00000234389	AC007278.1	20	116	10	16	60	333	17	45	14	141	10	15	55	342	18	52	81.04	45	117	1.848	0.886	4.35111305190189e-06	0.00141531
ENSG00000086205	FOLH1	66	31	15	37	79	304	43	88	45	38	15	35	73	313	46	102	83.3	33	134	1.844	0.883	7.67620917504845e-06	0.00205388
ENSG00000175592	FOSL1	27	40	86	15	64	398	111	41	18	49	86	14	59	409	119	48	100.29	42	159	1.804	0.851	1.63483769620279e-05	0.00322861
ENSG00000250853	RNF138P1	119	230	241	225	218	551	308	607	81	280	242	211	201	567	330	706	327.16	204	451	1.798	0.846	6.45043079291083e-07	0.000368987
ENSG00000165124	SVEP1	20367	16659	13201	16499	25965	50280	18227	29266	13889	20292	13241	15492	23959	51709	19508	34016	24013.31	15728	32298	1.792	0.842	1.16072160174154e-10	4.63611e-07
ENSG00000207258	RF00019	27	163	71	91	42	278	177	304	18	199	71	85	39	286	189	353	155.13	93	217	1.772	0.825	1.03444835828243e-05	0.00246466
ENSG00000182885	ADGRG3	228	275	213	15	315	1193	270	92	155	335	214	14	291	1227	289	107	328.96	180	478	1.765	0.819	2.01561224137185e-05	0.00351968
ENSG00000186431	FCAR	207	269	188	28	336	1173	189	107	141	328	189	26	310	1206	202	124	315.84	171	460	1.755	0.812	1.92545137485505e-05	0.00347188
ENSG00000109625	CPZ	90	47	99	113	129	565	126	261	61	57	99	106	119	581	135	303	182.79	81	284	1.749	0.807	4.35446364158872e-05	0.00589108
ENSG00000205177	C11orf91	14	87	87	34	67	364	89	124	10	106	87	32	62	374	95	144	113.78	59	169	1.74	0.799	5.11210427458648e-05	0.00673053
ENSG00000155269	GPR78	98	50	100	110	129	552	128	257	67	61	100	103	119	568	137	299	181.72	83	281	1.735	0.795	5.53657110018648e-05	0.00690573
ENSG00000145623	OSMR	1753	1336	2015	1801	2066	5873	2753	2756	1195	1627	2021	1691	1906	6040	2947	3203	2578.89	1634	3524	1.734	0.794	9.46189074121468e-07	0.00049051
ENSG00000277916	RF02271	70	53	94	49	161	179	123	93	48	65	94	46	149	184	132	108	103.12	63	143	1.73	0.791	2.37125523105194e-05	0.00393368
ENSG00000279237	AL161773.1	51	146	139	81	82	230	323	225	35	178	139	76	76	237	346	262	168.44	107	230	1.73	0.79	1.35689949611258e-05	0.00288585
ENSG00000279838	AL356273.3	183	313	407	127	501	759	411	444	125	381	408	119	462	781	440	516	404.05	258	550	1.726	0.788	2.85983766985863e-05	0.00427025
ENSG00000186529	CYP4F3	329	506	191	20	395	1792	241	79	224	616	192	19	364	1843	258	92	451.03	263	639	1.726	0.788	1.43448811255068e-05	0.00297459
ENSG00000272574	AL596325.2	87	145	410	106	134	640	529	166	59	177	411	100	124	658	566	193	285.96	187	385	1.715	0.779	1.04000515489693e-05	0.00246466
ENSG00000274204	AL138689.1	39	36	104	76	75	122	123	237	27	44	104	71	69	125	132	275	105.99	62	150	1.715	0.778	5.20788235991346e-05	0.0067413
ENSG00000159339	PADI4	168	297	68	23	147	1516	105	51	115	362	68	22	136	1559	112	59	304.06	142	466	1.713	0.777	3.76264345851628e-05	0.0052897
ENSG00000278607	AC015819.2	21	54	46	14	46	179	66	94	14	66	46	13	42	184	71	109	68.23	35	102	1.712	0.776	8.54031075356151e-05	0.00957265
ENSG00000238917	SNORD10	434	586	657	408	777	1028	1101	630	296	714	659	383	717	1057	1178	732	717.09	513	921	1.709	0.774	1.25283230188001e-08	1.38555e-05
ENSG00000155511	GRIA1	147	99	96	25	273	811	343	355	100	121	96	23	252	834	367	413	275.79	85	466	1.688	0.755	5.21524160895844e-05	0.0067413
ENSG00000183287	CCBE1	301	378	219	362	531	687	284	789	205	460	220	340	490	707	304	917	455.35	306	604	1.687	0.754	2.30248112281087e-06	0.000868088
ENSG00000237892	KLF7-IT1	134	259	214	237	240	434	374	409	91	315	215	223	221	446	400	475	298.44	211	386	1.686	0.754	1.01583136111467e-06	0.000495636
ENSG00000178538	CA8	313	152	145	218	315	405	242	456	213	185	145	205	291	417	259	530	280.62	187	374	1.685	0.752	3.33476111564877e-06	0.00115251
ENSG00000280587	LINC01348	46	41	73	41	94	287	80	84	31	50	73	38	87	295	86	98	94.77	48	142	1.681	0.75	0.000140855524541004	0.0140762
ENSG00000251682	AC122718.2	106	198	293	183	226	625	319	302	72	241	294	172	209	643	341	351	290.37	195	386	1.68	0.748	1.877607848593e-05	0.00347188
ENSG00000155307	SAMSN1	1006	1086	759	344	1143	3979	838	727	686	1323	761	323	1055	4092	897	845	1247.73	773	1722	1.679	0.747	8.456315972771e-06	0.0022267
ENSG00000130589	HELZ2	1460	1416	1743	1211	2271	5520	1842	1769	996	1725	1748	1137	2096	5677	1972	2056	2175.73	1402	2950	1.677	0.746	5.93992580360301e-06	0.00179159
ENSG00000127533	F2RL3	84	74	131	71	78	138	321	372	57	90	131	67	72	142	344	432	166.92	86	248	1.673	0.742	0.000150065328022648	0.0145259
ENSG00000251194	AL133330.1	61	159	237	98	149	436	294	154	42	194	238	92	137	448	315	179	205.57	142	270	1.673	0.742	2.6185347740259e-05	0.00405971
ENSG00000170962	PDGFD	2869	2186	2586	2529	4659	7087	2992	3321	1956	2663	2594	2375	4299	7288	3202	3860	3529.69	2397	4662	1.673	0.742	8.4160979804061e-07	0.00045037
ENSG00000274536	AL034397.3	219	777	145	138	245	1836	260	201	149	946	145	130	226	1888	278	234	499.62	342	656	1.671	0.741	3.25034678420341e-08	2.82111e-05
ENSG00000237781	AL356356.1	50	168	147	35	113	384	180	151	34	205	147	33	104	395	193	176	160.8	105	217	1.669	0.739	0.000121889438128071	0.0124816
ENSG00000115607	IL18RAP	329	424	99	79	371	1729	94	205	224	516	99	74	342	1778	101	238	421.71	228	615	1.669	0.739	6.48947703189027e-05	0.00797437
ENSG00000236525	AC007278.2	35	149	19	7	60	492	20	66	24	181	19	7	55	506	21	77	111.31	58	165	1.666	0.736	0.000191792786407654	0.0175782
ENSG00000164736	SOX17	1010	891	2173	551	941	2709	2932	1288	689	1085	2180	517	868	2786	3138	1497	1595.06	1118	2072	1.658	0.729	6.8526833220127e-06	0.00192677
ENSG00000152580	IGSF10	1379	639	931	1616	1556	2698	1677	1722	940	778	934	1517	1436	2775	1795	2002	1522.1	1042	2002	1.65	0.723	1.22827323667404e-05	0.00268103
ENSG00000018280	SLC11A1	1010	1967	894	461	1317	6138	928	831	689	2396	897	433	1215	6312	993	966	1737.63	1104	2372	1.649	0.722	4.33508500219609e-06	0.00141531
ENSG00000123342	MMP19	1750	2356	2009	827	1680	9225	2391	1555	1193	2870	2015	777	1550	9487	2559	1807	2782.33	1714	3851	1.642	0.715	1.92350939940717e-05	0.00347188
ENSG00000116574	RHOU	1635	1124	1168	758	1749	3554	1422	1350	1115	1369	1172	712	1614	3655	1522	1569	1590.92	1092	2090	1.638	0.712	2.96152136650698e-06	0.00104529
ENSG00000116679	IVNS1ABP	6820	5822	8138	3855	9461	16451	7659	8571	4651	7092	8163	3620	8730	16918	8197	9962	8416.63	5882	10952	1.631	0.705	1.53100781077814e-05	0.00310609
ENSG00000203799	CCDC162P	607	132	147	163	819	283	527	159	414	161	147	153	756	291	564	185	333.86	219	449	1.629	0.704	8.33253988264841e-05	0.00946771
ENSG00000130595	TNNT3	700	241	324	267	697	794	559	357	477	294	325	251	643	817	598	415	477.45	337	618	1.627	0.702	7.19198013426689e-06	0.00198846
ENSG00000217527	RPS16P5	76	111	200	110	180	266	227	204	52	135	201	103	166	274	243	237	176.33	123	230	1.626	0.701	0.000105891163179013	0.0114067
ENSG00000184588	PDE4B	1144	1141	2066	744	2103	2802	1920	1500	780	1390	2072	699	1941	2882	2055	1743	1695.18	1235	2155	1.62	0.696	2.49121537220519e-05	0.00397373
ENSG00000184005	ST6GALNAC3	753	344	583	749	907	897	799	1051	513	419	585	703	837	922	855	1222	757.09	555	959	1.62	0.696	7.89669660822509e-08	5.69558e-05
ENSG00000253981	ALG1L13P	55	102	82	9	105	361	85	53	38	124	82	8	97	371	91	62	109.15	63	155	1.619	0.695	0.000417300527908245	0.0297077
ENSG00000207088	SNORA7B	164	95	127	175	275	181	284	200	112	116	127	164	254	186	304	232	186.95	130	244	1.619	0.695	3.18820378932228e-05	0.0046394
ENSG00000231721	LINC-PINT	2883	4279	4603	3807	4830	9527	5058	5926	1966	5212	4617	3575	4457	9798	5414	6888	5240.72	3842	6639	1.618	0.695	6.14874439158517e-07	0.000364291
ENSG00000161835	GRASP	632	1453	1853	566	1120	3066	1780	1675	431	1770	1859	531	1033	3153	1905	1947	1578.69	1148	2010	1.617	0.693	7.85144945520978e-05	0.00917237
ENSG00000148965	SAA4	505	98	117	98	645	122	260	396	344	119	117	92	595	125	278	460	266.54	168	364	1.61	0.687	0.000320086777913923	0.0251655
ENSG00000209582	SNORA48	219	182	279	167	329	446	384	217	149	222	280	157	304	459	411	252	279.15	202	356	1.608	0.685	4.06540561931762e-06	0.00137635
ENSG00000276168	RN7SL1	1368652	2018369	3239836	1549745	1810470	3304964	4978198	2485284	933334	2458517	3249634	1455143	1670621	3398874	5328201	2888686	2672876.12	2024157	3321596	1.607	0.685	7.71108770322155e-10	1.1629e-06
ENSG00000283029	AL139099.4	1368652	2018369	3239836	1549745	1810470	3304964	4978198	2485284	933334	2458517	3249634	1455143	1670621	3398874	5328201	2888686	2672876.12	2024157	3321596	1.607	0.685	7.71108770322155e-10	1.1629e-06
ENSG00000152932	RAB3C	485	323	235	384	555	858	270	727	331	393	236	361	512	882	289	845	481.12	330	632	1.605	0.683	1.2639004248235e-05	0.00272297
ENSG00000135048	CEMIP2	5818	4434	5461	3534	6992	15498		4623	3968	5401	5478	3318	6452	15938	6924	5373	6606.46	4541	8672	1.602	0.68	7.36637973362177e-06	0.00200329
ENSG00000226380	AC016831.1	736	921	985	887	1153	2148	1219	1140	502	1122	988	833	1064	2209	1305	1325	1168.41	861	1476	1.602	0.68	3.03501234781999e-07	0.000201391
ENSG00000205364	MT1M	480	501	413	249	409	2209	514	455	327	610	414	234	377	2272	550	529	664.22	396	932	1.601	0.679	0.000154393386925165	0.0147197
ENSG00000090339	ICAM1	2199	1747	2782	878	3305	6699	2369	1535	1500	2128	2790	824	3050	6889	2536	1784	2687.64	1810	3565	1.6	0.678	9.85549548254172e-05	0.0108273
ENSG00000264635	AP001020.2	68	89	74	77	102	197	118	121	46	108	74	72	94	203	126	141	108.12	75	141	1.6	0.678	8.42342502806372e-05	0.00950586
ENSG00000162711	NLRP3	792	1804	1051	526	974	3999	1123	1412	540	2197	1054	494	899	4113	1202	1641	1517.51	1071	1964	1.599	0.678	4.33905606623395e-05	0.00589108
ENSG00000151834	GABRA2	373	112	92	208	344	428	139	352	254	136	92	195	317	440	149	409	249.23	169	329	1.598	0.677	0.000124744677325852	0.0126956
ENSG00000107984	DKK1	25	48	80	127	26	316	166	140	17	58	80	119	24	325	178	163	120.55	68	172	1.597	0.676	0.00055940932308708	0.0356925
ENSG00000216316	AL022722.1	83	135	229	166	136	376	418	157	57	164	230	156	125	387	447	182	218.58	152	285	1.595	0.673	7.32344231062449e-05	0.00874019
ENSG00000183055	FAM133CP	56	31	33	59	82	87	63	91	38	38	33	55	76	89	67	106	62.85	41	84	1.592	0.671	0.000383546981709363	0.0284047
ENSG00000124882	EREG	106	152	208	37	266	517	162	109	72	185	209	35	245	532	173	127	197.25	125	269	1.591	0.67	0.00056750624573643	0.0360703
ENSG00000215417	MIR17HG	256	184	234	136	242	958	251	296	175	224	235	128	223	985	269	344	322.79	190	455	1.591	0.67	0.000418086816386533	0.0297077
ENSG00000164929	BAALC	643	275	304	271	682	547	490	457	438	335	305	254	629	563	524	531	447.54	333	562	1.586	0.665	1.08455160392762e-06	0.000514046
ENSG00000229473	RGS17P1	75	71	72	65	82	237	106	109	51	86	72	61	76	244	113	127	103.8	68	140	1.578	0.658	0.000336218886944168	0.0258219
ENSG00000113296	THBS4	8803	674	2881	1059	8350	1447	4311	1994	6003	821	2890	994	7705	1488	4614	2318	3354.13	2677	4031	1.577	0.657	9.92287644274296e-07	0.000495636
ENSG00000167680	SEMA6B	488	418	519	415	537	1166	607	689	333	509	521	390	496	1199	650	801	612.17	438	786	1.573	0.654	1.57832315590217e-05	0.00315455
ENSG00000171236	LRG1	369	140	217	51	441	780	184	152	252	171	218	48	407	802	197	177	283.8	172	396	1.568	0.649	0.000862377152922074	0.0469048
ENSG00000064300	NGFR	231	148	179	176	315	734	205	208	158	180	180	165	291	755	219	242	273.66	171	377	1.568	0.649	0.000474963005687402	0.0319701
ENSG00000128383	APOBEC3A	296	318	223	58	359	902	228	140	202	387	224	54	331	928	244	163	316.62	217	416	1.567	0.648	0.000223972617500354	0.0198689
ENSG00000230673	PABPC1P3	62	52	91	49	121	133	119	76	42	63	91	46	112	137	127	88	88.38	60	116	1.566	0.647	0.000493350014654608	0.0327367
ENSG00000151014	NOCT	561	430	986	321	1042	1971	882	392	383	524	989	301	962	2027	944	456	823.11	549	1097	1.566	0.647	0.000429870487657451	0.0298373
ENSG00000145283	SLC10A6	504	345	299	172	491	1304	285	450	344	420	300	162	453	1341	305	523	480.94	306	656	1.563	0.645	0.000505661472083414	0.0332874
ENSG00000147606	SLC26A7	441	166	196	337	514	299	475	404	301	202	197	316	474	307	508	470	346.96	254	440	1.562	0.643	3.41220691038632e-05	0.00483804
ENSG00000285106	AC016831.7	1462	1795	1990	1814	1992	4102	2301	2507	997	2186	1996	1703	1838	4219	2463	2914	2289.51	1720	2858	1.561	0.643	3.68301767278431e-07	0.000226538
ENSG00000148154	UGCG	3563	2058	3491	1860	4880	7115	3207	2807	2430	2507	3502	1746	4503	7317	3432	3263	3587.48	2546	4629	1.561	0.642	9.54405878501167e-05	0.0105551
ENSG00000271204	AC016831.5	273	424	418	552	544	985	537	594	186	516	419	518	502	1013	575	690	552.54	410	695	1.561	0.642	4.85994162366386e-05	0.00649507
ENSG00000259453	AC087286.4	92	128	213	101	128	454	278	117	63	156	214	95	118	467	298	136	193.21	132	255	1.559	0.641	0.000278191695044034	0.0235455
ENSG00000135114	OASL	274	153	132	108	379	426	142	169	187	186	132	101	350	438	152	196	217.91	152	284	1.558	0.64	0.000142354742255139	0.0141409
ENSG00000125414	MYH2	55	18	13	25	491	25	47	19	38	22	13	23	453	26	50	22	80.89	24	138	1.557	0.639	0.000801359077312288	0.044992
ENSG00000263426	RN7SL471P	326	431	399	60	504	616	633	231	222	525	400	56	465	634	678	268	406.05	301	511	1.557	0.639	0.000600919740649597	0.0373358
ENSG00000266019	MIR3609	700	451	570	393	915	686	955	591	477	549	572	369	844	705	1022	687	653.29	492	814	1.555	0.637	1.297412003801e-06	0.000567015
ENSG00000174885	NLRP6	66	141	90	24	113	301	118	44	45	172	90	23	104	310	126	51	115.1	82	148	1.551	0.633	0.000418252940241236	0.0297077
ENSG00000119121	TRPM6	299	338	200	271	368	856	231	398	204	412	201	254	340	880	247	463	375.05	268	482	1.551	0.633	2.32901561930047e-05	0.00393368
ENSG00000200087	SNORA73B	3195	5260	6093	3927	4706	9153	8285	5167	2179	6407	6111	3687	4342	9413	8867	6006	5876.66	4596	7157	1.55	0.632	1.76381595986644e-08	1.72117e-05
ENSG00000212283	SNORD89	179	128	126	152	243	269	215	178	122	156	126	143	224	277	230	207	185.62	137	234	1.547	0.629	4.89410717030781e-05	0.00649507
ENSG00000200320	SNORA63	1112	534	569	546	2042	789	928	653	758	650	571	513	1884	811	993	759	867.51	623	1112	1.546	0.628	2.4529756912704e-05	0.00397373
ENSG00000229644	NAMPTP1	1240	277	1214	313	1632	978	1102	568	846	337	1218	294	1506	1006	1179	660	880.75	674	1088	1.542	0.625	0.00028490199590275	0.0236312
ENSG00000221869	CEBPD	5439	5378	7168	2954	6031	17063	6764	5362	3709	6551	7190	2774	5565	17548	7240	6232	7101.01	5056	9146	1.543	0.625	0.000116907050492395	0.0121211
ENSG00000132510	KDM6B	664	748	957	440	770	2621	988	626	453	911	960	413	711	2695	1057	728	991	684	1298	1.541	0.623	0.000145751371032616	0.0142745
ENSG00000117479	SLC19A2	1275	1165	1264	1233	1200	3494	1763	1565	869	1419	1268	1158	1107	3593	1887	1819	1640.08	1178	2102	1.535	0.618	1.99917007691509e-05	0.00351968
ENSG00000075426	FOSL2	4281	6593	10100	3364	5610	19835	8477	6284	2919	8031	10131	3159	5177	20399	9073	7304	8273.95	6060	10488	1.531	0.614	0.000219475842025797	0.0195746
ENSG00000101187	SLCO4A1	251	210	224	278	217	684	300	433	171	256	225	261	200	703	321	503	330.09	228	432	1.529	0.612	0.000292867321880289	0.0238645
ENSG00000150630	VEGFC	476	306	450	412	628	1297	373	656	325	373	451	387	579	1334	399	762	576.32	384	768	1.528	0.611	0.000809965369398781	0.045089
ENSG00000111859	NEDD9	4607	4070	4276	2627	4105	9978	4983	5452	3142	4958	4289	2467	3788	10262	5333	6337	5071.82	3714	6430	1.525	0.608	8.08366543733411e-05	0.00924827
ENSG00000115604	IL18R1	445	330	276	376	430	825	455	452	303	402	277	353	397	848	487	525	449.11	334	564	1.52	0.604	2.52353104343899e-05	0.00398694
ENSG00000249138	SLED1	82	189	96	162	112	443	191	153	56	230	96	152	103	456	204	178	184.47	134	235	1.518	0.602	0.000377448144236153	0.0283408
ENSG00000270066	AL356488.2	18798	13533	19861	11894	19835	26530	29060	15381	12819	16484	19921	11168	18303	27284	31103	17878	19369.95	15098	23642	1.518	0.602	1.67586425136637e-10	4.63611e-07
ENSG00000278249	SCARNA2	18798	13533	19861	11893	19835	26530	29060	15379	12819	16484	19921	11167	18303	27284	31103	17875	19369.54	15098	23641	1.518	0.602	1.67681197535099e-10	4.63611e-07
ENSG00000144645	OSBPL10	727	759	914	927	860	1517	1099	1398	496	925	917	870	794	1560	1176	1625	1045.29	802	1289	1.515	0.6	1.2988468100793e-06	0.000567015
ENSG00000173334	TRIB1	3795	3148	5487	2762	5148	10297	5550	3225	2588	3834	5504	2593	4750	10590	5940	3748	4943.5	3630	6257	1.513	0.598	0.000146281224790149	0.0142745
ENSG00000137959	IFI44L	3258	1961	1715	2998	3492	4581	2036	4236	2222	2389	1720	2815	3222	4711	2179	4924	3022.71	2286	3759	1.511	0.596	1.57446843309008e-06	0.000669714
ENSG00000166523	CLEC4E	204	849	138	82	135	1942	231	213	139	1034	138	77	125	1997	247	248	500.65	347	654	1.51	0.595	0.000858465851827508	0.0468457
ENSG00000265735	RN7SL5P	111578	87099	121818	112031	148422	124118	217178	138934	76089	106093	122186	105192	136957	127645	232447	161485	133511.86	102390	164634	1.51	0.594	1.20743493361205e-06	0.000556393
ENSG00000157152	SYN2	590	124	180	383	564	341	309	463	402	151	181	360	520	351	331	538	354.19	274	435	1.508	0.593	0.000143490808139043	0.0141689
ENSG00000179044	EXOC3L1	317	76	140	77	289	202	216	139	216	93	140	72	267	208	231	162	173.58	130	217	1.507	0.592	0.000655884095330686	0.0395653
ENSG00000163661	PTX3	91	49	56	46	419	2033	110	188	62	60	56	43	387	2091	118	219	379.34	55	704	1.507	0.592	0.000327357484814603	0.0254955
ENSG00000004776	HSPB6	1316	741	961	982	1107	1913	1478	1328	897	903	964	922	1021	1967	1582	1544	1225.04	922	1528	1.505	0.589	3.14229173979774e-05	0.00461305
ENSG00000262265	AC002558.3	147	140	205	178	290	274	269	204	100	171	206	167	268	282	288	237	214.74	161	269	1.503	0.588	0.000476917535290449	0.0319701
ENSG00000166148	AVPR1A	3121	1794	2058	2542	3013	5362	2500	3327	2128	2185	2064	2387	2780	5514	2676	3867	2950.25	2191	3709	1.502	0.587	5.38580999834092e-05	0.00676858
ENSG00000178726	THBD	1827	2400	4267	1541	2168	8160	3503	2743	1246	2923	4280	1447	2001	8392	3749	3188	3403.25	2474	4332	1.501	0.586	0.000644625102036621	0.039171
ENSG00000248323	LUCAT1	1145	806	1174	205	1758	1864	1007	398	781	982	1178	192	1622	1917	1078	463	1026.52	783	1270	1.501	0.586	0.000429463803078699	0.0298373
ENSG00000100918	REC8	164	185	130	92	231	384	139	165	112	225	130	86	213	395	149	192	187.82	138	237	1.5	0.585	0.000536714980868179	0.0347796
ENSG00000156313	RPGR	1336	1146	930	778	1512	2414	927	1591	911	1396	933	731	1395	2483	992	1849	1336.19	993	1680	1.499	0.584	0.000171849267625326	0.0159294
ENSG00000151789	ZNF385D	1441	999	1100	1301	1396	1995	1374	2306	983	1217	1103	1222	1288	2052	1471	2680	1501.9	1131	1873	1.499	0.584	1.78502350052145e-05	0.00336497
ENSG00000173559	NABP1	11206	4978	8166	3953	12281	17706	7044	6682	7642	6064	8191	3712	11332	18209	7539	7767	8806.88	6402	11212	1.497	0.582	0.000611271043118006	0.0378372
ENSG00000136237	RAPGEF5	2741	1922	2552	3457	2746	3486	3200	6354	1869	2341	2560	3246	2534	3585	3425	7385	3368.16	2504	4232	1.496	0.581	1.4186005967746e-05	0.00297459
ENSG00000188313	PLSCR1	3253	1758	2503	1852	3296	4606	2705	2885	2218	2141	2511	1739	3041	4737	2895	3353	2829.5	2152	3506	1.495	0.58	5.29973796746873e-05	0.0067413
ENSG00000115602	IL1RL1	191	532	547	450	193	1253	609	752	130	648	549	423	178	1289	652	874	592.75	438	748	1.494	0.579	0.000116382922611082	0.0121211
ENSG00000117461	PIK3R3	2705	2205	2128	3017	2276	3870	3892	4668	1845	2686	2134	2833	2100	3980	4166	5426	3146.15	2374	3918	1.494	0.579	1.77863305160692e-05	0.00336497
ENSG00000168309	FAM107A	1072	1261	1348	761	1051	3391	1227	1752	731	1536	1352	715	970	3487	1313	2036	1517.56	1084	1952	1.492	0.577	0.000765092269808234	0.0436155
ENSG00000284448	MIR6501	169	166	250	156	256	285	320	230	115	202	251	146	236	293	342	267	231.73	178	284	1.491	0.577	0.000209470890733055	0.0188854
ENSG00000264596	AP000897.1	92	133	184	356	179	203	300	419	63	162	185	334	165	209	321	487	240.7	186	296	1.489	0.574	0.000558523042893297	0.0356925
ENSG00000148841	ITPRIP	1163	1287	1381	729	1013	3027	1567	1493	793	1568	1385	684	935	3113	1677	1735	1486.34	1108	1865	1.485	0.571	0.000293469276048399	0.0238645
ENSG00000134830	C5AR2	363	547	446	306	387	1200	458	611	248	666	447	287	357	1234	490	710	555.01	412	698	1.484	0.569	0.00037755792882588	0.0283408
ENSG00000259070	LINC00639	466	469	397	535	544	612	788	795	318	571	398	502	502	629	843	924	586.05	447	724	1.484	0.569	0.000151102792186691	0.0145259
ENSG00000183688	RFLNB	1875	925	895	1129	1920	2355	1104	1415	1279	1127	898	1060	1772	2422	1182	1645	1422.88	1091	1755	1.483	0.569	1.74366635795501e-05	0.00336497
ENSG00000112541	PDE10A	983	367	685	581	926	714	885	1043	670	447	687	546	854	734	947	1212	762.28	588	937	1.479	0.565	7.23654445031494e-05	0.00869906
ENSG00000278139	AL358075.4	1142	959	808	1254	1035	1569	1514	1811	779	1168	810	1177	955	1614	1620	2105	1278.6	984	1574	1.479	0.565	2.48355008562664e-05	0.00397373
ENSG00000280496	SNORA17B	257	215	178	160	360	302	298	225	175	262	179	150	332	311	319	262	248.65	192	306	1.478	0.563	0.000306787219861777	0.0246634
ENSG00000116285	ERRFI1	3371	3583	2940	2421	2621	9714	3512	4229	2299	4364	2949	2273	2419	9990	3759	4915	4121.02	2971	5271	1.476	0.562	0.00031796433489852	0.0251177
ENSG00000276161	SNORA17B	257	215	178	160	358	302	298	225	175	262	179	150	330	311	319	262	248.41	192	306	1.476	0.562	0.000313883406879979	0.0249139
ENSG00000160145	KALRN	2630	2314	2704	3464	3266	3801	3658	4397	1793	2819	2712	3253	3014	3909	3915	5111	3315.68	2644	3987	1.471	0.557	5.26253628720863e-08	4.15715e-05
ENSG00000274266	SNORA73A	1497	2148	2314	2265	2013	3274	3566	2598	1021	2616	2321	2127	1858	3367	3817	3020	2518.24	2021	3016	1.465	0.551	2.19682156423215e-06	0.000847513
ENSG00000186472	PCLO	1425	1108	1087	2502	1632	1375	1960	3836	972	1350	1090	2349	1506	1414	2098	4459	1904.67	1440	2369	1.464	0.55	0.000105045308128784	0.0113895
ENSG00000205336	ADGRG1	929	751	592	512	842	1429	789	877	634	915	594	481	777	1470	844	1019	841.65	656	1028	1.463	0.549	7.49792127735663e-05	0.00882429
ENSG00000160201	U2AF1	1341	989	1250	864	1734	2073	1292	1181	914	1205	1254	811	1600	2132	1383	1373	1333.96	1046	1622	1.463	0.548	4.36797129429238e-05	0.00589108
ENSG00000252010	SCARNA5	5296	5103	8414	3569	5608	9379	9594	6056	3612	6216	8439	3351	5175	9646	10269	7039	6718.22	5404	8032	1.46	0.546	2.14956851189803e-05	0.0037145
ENSG00000168906	MAT2A	6124	4756	6839	3650	6678	14266	5840	5868	4176	5793	6860	3427	6162	14671	6251	6820	6770.1	5064	8476	1.457	0.543	0.000856149891310953	0.0468457
ENSG00000052749	RRP12	1782	831	1208	761	2506	2156	1051	1024	1215	1012	1212	715	2312	2217	1125	1190	1374.8	1038	1711	1.457	0.543	0.000585847438281834	0.0368833
ENSG00000251322	SHANK3	1272	1993	1717	1974	1756	3179	1943	2948	867	2428	1722	1853	1620	3269	2080	3427	2158.32	1718	2599	1.456	0.542	3.22605291713311e-05	0.00465365
ENSG00000143322	ABL2	2543	2488	3582	2934	2772	8102	4146	2980	1734	3031	3593	2755	2558	8332	4437	3464	3737.97	2778	4698	1.455	0.541	0.000477942051977326	0.0319701
ENSG00000214357	NEURL1B	1961	1426	1298	1752	2060	2390	1750	2502	1337	1737	1302	1645	1901	2458	1873	2908	1895.15	1505	2285	1.454	0.54	8.32175897658292e-07	0.00045037
ENSG00000272636	DOC2B	1502	1148	1244	782	1569	2596	1337	1135	1024	1398	1248	734	1448	2670	1431	1319	1409.05	1101	1717	1.45	0.536	7.21695002753293e-05	0.00869906
ENSG00000148926	ADM	7192	4353	4340	3725	7242	10394	4475	5541	4904	5302	4353	3498	6683	10689	4790	6440	5832.43	4514	7150	1.447	0.533	0.000114426923758618	0.0120141
ENSG00000197329	PELI1	3562	4774	4265	2439	4573	9163	4613	3137	2429	5815	4278	2290	4220	9423	4937	3646	4629.85	3703	5556	1.445	0.531	9.91711198402512e-06	0.00245545
ENSG00000118503	TNFAIP3	2511	2521	3024	1231	3049	5557	2782	1936	1712	3071	3033	1156	2813	5715	2978	2250	2841.04	2243	3439	1.444	0.53	0.0002836058128853	0.0236312
ENSG00000125266	EFNB2	1686	1150	2133	1872	1631	3070	2213	2690	1150	1401	2139	1758	1505	3157	2369	3127	2075.65	1612	2540	1.443	0.529	0.00032533519337438	0.0254575
ENSG00000126217	MCF2L	3246	2316	1999	2417	4079	4358	2026	3515	2214	2821	2005	2269	3764	4482	2168	4086	2976.11	2327	3625	1.442	0.528	5.27745733516981e-05	0.0067413
ENSG00000145819	ARHGAP26	3011	3188	3007	2474	3508	6403	3086	3535	2053	3883	3016	2323	3237	6585	3303	4109	3563.66	2819	4308	1.438	0.524	4.25366122819897e-05	0.00588033
ENSG00000203710	CR1	2082	1077	1052	695	2023	2842	1584	647	1420	1312	1055	653	1867	2923	1695	752	1459.54	1110	1809	1.436	0.522	0.000281354093763724	0.0236312
ENSG00000162551	ALPL	848	376	342	167	850	965	370	233	578	458	343	157	784	992	396	271	497.46	384	611	1.435	0.521	0.000626637489625332	0.0386442
ENSG00000092421	SEMA6A	789	983	1219	1068	917	2436	1089	1571	538	1197	1223	1003	846	2505	1166	1826	1287.98	990	1586	1.43	0.516	0.000762621849421264	0.0436155
ENSG00000188559	RALGAPA2	4874	3859	4740	5250	5161	7947	5418	6691	3324	4701	4754	4930	4762	8173	5799	7777	5527.41	4427	6628	1.429	0.515	5.39516431052359e-06	0.00168869
ENSG00000091428	RAPGEF4	1037	514	874	667	973	1276	1133	766	707	626	877	626	898	1312	1213	890	893.66	709	1078	1.427	0.513	0.00017188264726557	0.0159294
ENSG00000007944	MYLIP	3633	1560	2299	3196	4746	3168	2766	3262	2477	1900	2306	3001	4379	3258	2960	3791	3009.24	2421	3597	1.427	0.513	2.24808852936404e-05	0.00384469
ENSG00000105538	RASIP1	1004	791	1209	1066	1080	1227	1589	1568	685	963	1213	1001	997	1262	1701	1823	1205.43	966	1446	1.428	0.513	1.74826713006172e-05	0.00336497
ENSG00000137672	TRPC6	723	365	629	695	723	825	916	718	493	445	631	653	667	848	980	835	693.96	556	832	1.426	0.512	0.000100950233821503	0.0110175
ENSG00000187627	RGPD1	552	826	203	257	632	1987	190	334	376	1006	204	241	583	2043	203	388	630.71	457	804	1.425	0.511	0.000739913922380741	0.0428596
ENSG00000203804	ADAMTSL4-AS1	1226	1512	1228	775	1548	2699	1172	1318	836	1842	1232	728	1428	2776	1254	1532	1453.45	1160	1748	1.425	0.511	0.000496657614510922	0.0328249
ENSG00000138792	ENPEP	1960	959	997	1152	1827	1896	1606	1246	1337	1168	1000	1082	1686	1950	1719	1448	1423.67	1147	1701	1.423	0.509	2.35077851718111e-05	0.00393368
ENSG00000179094	PER1	3323	4088	2403	2073	3159	7656	2910	3038	2266	4979	2410	1946	2915	7874	3115	3531	3629.56	2900	4359	1.423	0.509	1.53535317900054e-05	0.00310609
ENSG00000119535	CSF3R	3440	3491	1781	718	3781	7942	1701	1027	2346	4252	1786	674	3489	8168	1821	1194	2966.2	2264	3668	1.422	0.508	0.000290265755711103	0.0238377
ENSG00000134824	FADS2	5224	654	1928	1241	5105	820	3304	1990	3562	797	1934	1165	4711	843	3536	2313	2357.68	1864	2851	1.418	0.504	0.000400184143217098	0.0291169
ENSG00000091513	TF	9181	2261	1778	2545	8373	2840	3528	4130	6261	2754	1783	2390	7726	2921	3776	4800	4051.41	3297	4806	1.417	0.503	0.000815824563404138	0.0451124
ENSG00000205045	SLFN12L	684	264	363	249	704	479	434	381	466	322	364	234	650	493	465	443	429.44	346	513	1.415	0.501	0.000297936506608605	0.0241096
ENSG00000072041	SLC6A15	136	106	97	143	39	18	16	24	93	129	97	134	36	19	17	28	69.12	113	25	0.429	-1.221	4.02693837004111e-10	7.42254e-07
ENSG00000275395	FCGBP	7332	3137	4242	2410	2862	1565	653	805	5000	3821	4255	2263	2641	1609	699	936	2652.97	3835	1471	0.47	-1.09	2.65924955608478e-10	5.68321e-07
ENSG00000145864	GABRB2	433	593	504	728	238	252	234	152	295	722	506	684	220	259	250	177	389.07	552	226	0.539	-0.89	3.68709407045861e-07	0.000226538
ENSG00000137441	FGFBP2	546	652	710	1985	280	256	264	855	372	794	712	1864	258	263	283	994	692.56	936	450	0.544	-0.878	1.43747061904956e-08	1.49039e-05
ENSG00000163106	HPGDS	741	439	466	494	327	168	272	160	505	535	467	464	302	173	291	186	365.36	493	238	0.555	-0.849	1.38665077702319e-07	9.58465e-05
ENSG00000117154	IGSF21	113	86	164	181	19	31	102	54	77	105	164	170	18	32	109	63	92.2	129	56	0.565	-0.824	1.8882445085672e-05	0.00347188
ENSG00000196090	PTPRT	225	107	122	224	76	55	84	66	153	130	122	210	70	57	90	77	113.72	154	74	0.601	-0.734	5.32346745496582e-05	0.0067413
ENSG00000179542	SLITRK4	934	499	946	1028	460	435	430	366	637	608	949	965	424	447	460	425	614.54	790	439	0.622	-0.686	2.03186246960412e-06	0.000802537
ENSG00000074410	CA12	725	417	800	900	371	379	279	343	494	508	802	845	342	390	299	399	509.9	662	358	0.624	-0.681	1.99312472963087e-05	0.00351968
ENSG00000144278	GALNT13	651	483	763	956	385	299	304	468	444	588	765	898	355	307	325	544	528.41	674	383	0.631	-0.663	9.05111774870073e-06	0.00230998
ENSG00000100448	CTSG	540	551	588	686	297	326	255	364	368	671	590	644	274	335	273	423	447.33	568	326	0.634	-0.658	6.18461881763055e-06	0.00183208
ENSG00000207389	RNU1-4	5333	15040	15712	49636	3016	6721	7626	30371	3637	18320	15760	46606	2783	6912	8162	35301	17185	21081	13290	0.637	-0.651	1.0578449226447e-05	0.00247163
ENSG00000168702	LRP1B	824	761	1199	818	450	393	547	507	562	927	1203	768	415	404	585	589	681.71	865	498	0.645	-0.632	2.42521175036785e-05	0.00397373
ENSG00000041353	RAB27B	373	515	457	456	259	166	216	232	254	627	458	428	239	171	231	270	334.85	442	228	0.648	-0.625	0.000591644760707248	0.0368977
ENSG00000078295	ADCY2	201	320	393	405	108	232	143	214	137	390	394	380	100	239	153	249	255.17	325	185	0.651	-0.619	0.000137965241738788	0.0138709
ENSG00000207005	RNU1-2	5770	13282	13965	43999	3243	6534	7763	25919	3935	16178	14007	41313	2992	6720	8309	30126	15447.57	18858	12037	0.652	-0.616	6.62884590948781e-06	0.00189596
ENSG00000215808	LINC01139	341	95	203	348	114	65	168	117	233	116	204	327	105	67	180	136	170.81	220	122	0.656	-0.609	0.000584628150127266	0.0368833
ENSG00000163751	CPA3	1266	879	1105	1056	733	525	611	554	863	1071	1108	992	676	540	654	644	818.51	1008	628	0.663	-0.594	5.81939504218739e-06	0.00178774
ENSG00000066468	FGFR2	1246	925	1182	1072	693	563	429	725	850	1127	1186	1007	639	579	459	843	836.11	1042	630	0.663	-0.593	0.000167939443796038	0.0157398
ENSG00000169413	RNASE6	809	431	408	420	316	390	291	162	552	525	409	394	292	401	311	188	384.09	470	298	0.677	-0.562	0.000193121499778495	0.0176027
ENSG00000197253	TPSB2	1098	1341	987	1243	649	772	640	626	749	1633	990	1167	599	794	685	728	918.09	1135	702	0.678	-0.561	2.88304492009462e-05	0.00427025
ENSG00000174944	P2RY14	2495	1365	1659	1509	1056	634	1639	725	1701	1663	1664	1417	974	652	1754	843	1333.54	1611	1056	0.687	-0.542	0.000828374932908025	0.0456542
ENSG00000156966	B3GNT7	342	249	314	367	203	163	186	172	233	303	315	345	187	168	199	200	243.75	299	188	0.689	-0.537	0.000394217144914126	0.0289229
ENSG00000172236	TPSAB1	902	1022	1038	1584	479	694	739	786	615	1245	1041	1487	442	714	791	914	906.08	1097	715	0.691	-0.534	1.02359074463527e-05	0.00246466
ENSG00000181374	CCL13	1044	308	428	439	510	300	221	207	712	375	429	412	471	309	237	241	398.11	482	314	0.691	-0.532	0.000162008042759264	0.0152702
ENSG00000196154	S100A4	16376	8399	12509	6157	9045	6122	5108	4391	11167	10231	12547	5781	8346	6296	5467	5104	8117.39	9932	6303	0.692	-0.53	0.0001907768170893	0.0175782
ENSG00000185046	ANKS1B	445	345	402	545	256	261	213	305	303	420	403	512	236	268	228	355	340.72	410	272	0.706	-0.503	0.000308534520509642	0.0246634
ENSG00000148671	ADIRF	48748	18310	28906	23959	24960	12326	18102	15912	33243	22303	28993	22496	23032	12676	19375	18495	22576.69	26759	18394	0.706	-0.503	6.44167452109263e-06	0.00187475
ENSG00000267272	LINC01140	5718	1721	1941	4764	3264	1289	1656	1613	3899	2096	1947	4473	3012	1326	1772	1875	2550.05	3104	1996	0.706	-0.501	0.000796587360402108	0.0449476
