# Supplementary material for: 15-Lipoxygenase promotes resolution of inflammation in lymphedema by controlling Treg cell function through IFN-β
Source: Nat Commun. 2024 Jan 4;15:221. doi: 10.1038/s41467-023-43554-y (PMC10766617; doi:10.1038/s41467-023-43554-y)
Supplement: Supplementary file 6 — Source Data [file 41467_2023_43554_MOESM6_ESM.zip]

Archive with 5 entries (4 files):
- Supplementary Informations.docx
- __MACOSX/
- __MACOSX/._Supplementary Informations.docx
- Source Data.xlsx
- __MACOSX/._Source Data.xlsx
