# Supplementary material for: 15-Lipoxygenase promotes resolution of inflammation in lymphedema by controlling Treg cell function through IFN-β
Source: Nat Commun. 2024 Jan 4;15:221. doi: 10.1038/s41467-023-43554-y (PMC10766617; doi:10.1038/s41467-023-43554-y)
Supplement: Supplementary file 6 — Source Data [file 41467_2023_43554_MOESM6_ESM.zip › Source Data.xlsx]

## Sheet: Fig1j
Figure1j
	Control							Lymphedema
CD45+	85261.4	82090.5	119028		176423	182169	106667	135526	161614	241738		90754.1	314210	180586
Macrophages	40835.7	28792.9	52372.5		113821	88192.8	42500	44839.3	54476.5	98063.5		46795.1	105790	48831.9
Lymphocytes	40782.8	49049.7	64227.7		60234.2	87115.7	59739.2	81708.3	100816	135692		40794	199876	121477

## Sheet: Fig1k
Figure1k
	Control							Lymphedema
CD3+	22301.7	35246.2	49962.4		45255.3	71139.8	36767.5	49968.1	62675.2	95640.4		28353.6	152356	76680.9
CD8+	7330.24	17069.9	15414.6		15233.8	31763.9	14245	12152	24427.2	30217.2		9758.9	62317.9	37418.2
CD4+	14971.5	18176.3	34547.7		30021.5	39375.9	22522.5	37816.2	38247.9	65423.2		18594.7	90037.9	39262.7
CD3+CD56+	7330.24	17069.9	15414.6		15233.8	31763.9	14245	12152	24427.2	30217.2		9758.9	62317.9	37418.2
CD3-	22124	17438.7	17645.7		18484.5	22836.2	27399.2	40718.1	44461.9	46893.7		15605.5	56065.3	55073.2
CD3-CD56+	1554.9	790.274	270.432		382.439	375.904	962.5	1088.23	2999.84	427.602		263.754	208.421	3425.61
CD19+	755.237	842.959	1284.55		3569.43	1691.57	1475.83	8615.19	5035.44	8409.51		1846.28	11463.2	3820.87
CD25+	6219.6	6164.14	17578.1		19185.7	15788	6930	7617.64	13606.4	23518.1		10154.5	18341	14888.2

## Sheet: Fig2b
Figure2b
Lipids in pg/mg of tissue (PEAU)		Precursors		arachidonic acid										Docosahexaenoic aicd													Eicosapentaenoic acid
		Enzymatic pathways		COX	COX	COX	15-LOX/5-LOX	15-LOX/5-LOX	5-LOX	5-LOX	12-LOX	15-LOX		15-LOX/5-LOX	15-LOX/5-LOX	15-LOX/5-LOX	15-LOX/5-LOX	15-LOX/5-LOX	12-LOX	12-LOX/5-LOX	12-LOX	15-LOX/5-LOX	15-LOX	15-LOX	12-LOX		COX/5-LOX; CYP450/5-LOX	COX/5-LOX; CYP450/5-LOX	COX; CYP450
Sponsor id	PATIENTES	m (mg)	AMB ID	6-K-PGF1A	TXB2	PGE2	LXB4	LXA4	LTB4	5-HETE	12-HETE	15-HETE		RVD1	RVD2	RVD3	RVD4	RVD5	MARESIN1	7(S)-MARESIN1	MARESIN2	PDX	PD1	17-HDOHE	14-HDOHE		RVE1	RVE2	18-HEPE
BRAS LD (peau1)	1	152	19-VBA15-1	513.487	347.039	3679.08	119.868	19.8026	54.7368	3637.7	133742	8695.86		2.5	5	1.44737	0	0.263158	26.7105	32.5658	2.43421	111.382	13.8158	5140.39	8445.53		0	3.88158	2319.54
BRAS LD (peau1)	5	182	19-VBA15-2	1391.48	76.8132	11408.8	21.7582	1.75824	19.1758	911.978	87542.5	7173.41		0.714286	4.06593	0	0	7.85714	1.37363	1.26374	4.34066	14.3956	1.15385	1327.8	4511.26		0	2.30769	444.121
BRAS LD (peau1)	6	150	19-VBA15-3	131.333	65.7333	5701	124.667	2.8	53.3333	1204.27	19157.5	46649.4		1.8	6.66667	0	0	62.6	2.13333	8.93333	0.0666667	86.2	1.66667	6879.2	2892.47		0	0.666667	216.133
BRAS LD (peau1)	7	182	19-VBA15-4	55.7143	27.4725	1682.69	54.3407	5.27473	6.48352	145.165	33189.7	906.978		0	5.16484	0	0	0.384615	0.879121	0.604396	1.64835	3.07692	0.494505	184.011	1503.13		0	0.10989	110.549
BRAS LD (peau1)	8	221	19-VBA15-5	22.3982	34.2534	43.9819	48.2805	3.16742	1.17647	211.086	3777.78	1406.29		0.452489	4.43439	0	0	2.98643	0.271493	14.6154	0.361991	9.77376	0	409.819	454.118		0	0	160.452
BRAS LD (peau1)	9	182	19-VBA15-6	235.055	141.813	503.626	72.4176	2.30769	3.18681	167.418	3143.74	242.967		0.384615	4.45055	0	0	0	1.26374	5.10989	0	4.01099	0	194.396	698.681		0	0.0549451	168.956
BRAS LD (peau1)	10	147	19-VBA15-7	589.32	145.034	16474.5	65.102	4.82993	8.57143	1409.52	75493.5	4509.52		0.204082	6.66667	0	0	1.08844	5.03401	1.42857	1.36054	10	0.47619	842.517	5022.86		0	0.884354	345.17
BRAS LD (peau1)	12	161	19-VBA15-8	3436.21	77.9503	3083.85	39.0062	2.67081	7.26708	347.578	115555	5114.78		0.186335	3.47826	0	0	0.124224	1.18012	5.7764	5.09317	4.47205	3.91304	1733.73	10697.7		0	2.91925	397.826
BRAS LD (peau1)	14	174	19-VBA15-9	238.793	44.3678	2133.91	77.4138	2.06897	3.27586	260.575	6682.18	2100.52		0.287356	12.8161	0	0	2.06897	2.18391	0	1.14943	4.88506	0.229885	352.874	497.299		0	0.344828	111.379
BRAS LD (peau1)	16	167	19-VBA15-10	0	1.85629	16.2275	96.4671	3.29341	1.55689	453.413	12560.6	9033.11		1.31737	10.1198	0	0	36.3473	1.67665	4.5509	0.239521	44.8503	1.25749	2501.02	1638.92		0	0	329.341
BRAS CTRL (peau2)	1	167	19-VBA15-21	3208.2	236.886	19546.6	199.94	8.38323	112.515	5704.97	293523	40248.7		2.81437	2.09581	0	0	15.3892	48.8623	44.1317	16.2874	105.389	10.8982	23051.1	20390.1		0	5.1497	1802.22
BRAS CTRL (peau2)	5	105	19-VBA15-22	2266.76	254.381	9725.81	64.5714	18	145.524	2409.62	307306	44466.2		1.71429	0.666667	0.0952381	0	54.2857	2.38095	47.1429	13.9048	54.8571	9.04762	14009	36910.2		0	6.7619	1062.48
BRAS CTRL (peau2)	6	157	19-VBA15-23	1394.08	105.223	20312.3	123.631	2.03822	67.3885	5308.98	142912	8548.66		1.59236	3.82166	0	0	0	1.27389	8.40764	2.86624	19.172	3.43949	2299.68	9115.22		0	7.89809	808.471
BRAS CTRL (peau2)	8	255	19-VBA15-24	1858.75	143.686	4884.24	78.902	9.64706	1.88235	503.137	31600.5	15075.4		2.47059	2.07843	0	0	39.0588	1.29412	5.17647	0.509804	67.2157	1.45098	3051.22	3983.14		0	2.5098	533.804
BRAS CTRL (peau2)	9	138	19-VBA15-25	1674.28	238.043	6155.65	139.71	6.88406	12.6812	718.043	36564.2	4198.19		1.5942	2.10145	0	0	3.76812	4.78261	7.24638	5.36232	11.1594	2.24638	1344.93	6083.99		0	2.31884	481.014
BRAS CTRL (peau2)	10	110	19-VBA15-26	4674	461.091	41823.5	157.545	14.2727	82.1818	6636.55	673151	51210.4		2.72727	4.45455	0	0	24.9091	7	43.9091	11.0909	71.8182	8.72727	9787.45	57951.5		0	25.1818	2275.55

## Sheet: Fig2c
Figure2c
15-HETE		LXA4		LXB4			RVD1		RVD2
Control	Lymphedema	Control	Lymphedema	Control	Lymphedema		Control	Lymphedema	Control	Lymphedema
40248.7	8695.9	8.4	19,8*	199.9	119.9		2.8	2.5	2.1	5
44466.2	7173.4	18	1.8	64.6	21.8		1.7	0.7	0.7	4.1
8548.7		2	2.8	123.6	124.7		1.6	1.8	3.8	6.7
15075.4	907	9.6	5.3	78.9	54.3		2.5	0	2.1	5.2
4198.2	1406.3	6.9	3.2	139.7	48.3		1.6	0.5	2.1	4.4
51210.4	243	14.3	2.3	157.5	72.4		2.7	0.4	4.5	4.5
	4509.5		4.8		65.1			0.2		6.7
	5114.8		2.7		39			0.2		3.5
	2100.5		2.1		77.4			0.3		12.8
	9033.1		3.3		96.5			1.3		10.1

## Sheet: Fig2d
Figure2d
ctrl hum	LD Hum
1.00082	0.937742
1.0006	0.21494
1.00003	1.41715
1.00001	0.582897

## Sheet: Fig2e
Figure2e
Anti-human15 LO (119774, 1/50) from Abcam

## Sheet: Fig2g
Figure2g
Ctrl	LD
22	12
23	11
51	11
12	7
34	19
28	22
41	5
5	5
14	16
39	3
22	6
27	23
39	4
17	8
15	6

## Sheet: Fig2i
Figure2i
Ctrl arm	LD arm
6	2
3	1
4	0
2	0
5	0
2	0
3	1
5	2
3	3
5	2
2	2
0	1
0	0

## Sheet: Fig3b
Figure3b
No op	LD DMSO	LD PD146176
2.033	2.189	5.025
1.744	3.172	4.057
4.086	2.18	2.884
1.296	2.93	3.238
1.17	2.495	3.572
2.205	4.807	1.547
2.464	2.831	2.462
2.266	2.903	1.711
1.482	1.767	1.852
1.89	3.045	1.506
1.368	2.106	1.324
2.084	1.797	0.912
2.093	1.064	0.914
1.582	1.136	1.22
2.26	1.71	1.135
1.816	2.2	2.829
1.787	1.835	2.209
2.087	3.614	2.171
1.368	3.064	1.862
1.21	1.773	2.159
1.527	2.33	1.982
1.428	2.351	1.906
1.109	2.109	1.666
1.281	1.954	0.966
1.355	1.521	1.531

## Sheet: Fig3e
Figure3e
Ctrl	LD
5224	202
2749	40
1507	230
4001	282

[truncated: 58 more sheets: Fig3f, Fig3h, Fig3i, Fig3j, Fig3l, Fig3m, Fig4a, Fig4b, Fig4d, Fig4f, Fig4g, Fig4h, Fig4i, Fig4j, Fig4k, Fig4l, Fig4n, Fig5a, Fig5b, Fig5c …]
